# Supplementary material for: Deer Antler δ 18O Records Desalination in Israel's Water Supply
Source: Rapid Commun Mass Spectrom. 2026 Jul 20;40(19):e70139. doi: 10.1002/rcm.70139 (PMC13383820; doi:10.1002/rcm.70139)
Supplement: Supplementary file 1 — Data S1: Supporting Information. [file RCM-40-e70139-s001.txt]

# =============================================================================
# Deer Antler Carbonate d18O Analysis
# Comparing antler values against groundwater, Lake Kinneret,
# desalinated water, and blended tap water reference values
# =============================================================================

library(tidyverse)
library(ggrepel)
library(rnaturalearth)
library(rnaturalearthdata)
library(sf)
library(ggspatial)
library(knitr)
library(kableExtra)
library(geodata)

# ── 1. Data ───────────────────────────────────────────────────────────────────
deer <- read.table(header = TRUE, sep = "\t", stringsAsFactors = FALSE, text = "
Sample_ID	Year	Age	Cohort	d18O_individual	d13C_apatite	d18O_carbonate	d15N	d13C_collagen	CN_ratio	d18O_group	d18O_QC_flag	QC_note
D6	2020	5	Prime	No	-11.93	0.26	7.50	-19.80	3.30	post-desal	OK	NA
D10	2020	7	Prime	Yes	-11.00	0.10	7.60	-18.50	3.20	post-desal	OK	NA
D29	2020	13	Old	Yes	-11.81	1.03	8.30	-19.60	3.20	post-desal	OK	NA
D30	2020	6	Prime	Yes	-10.97	0.66	7.80	-19.80	3.30	post-desal	OK	NA
D70	2020	5	Prime	No	-10.38	0.23	7.50	-18.80	3.20	post-desal	OK	NA
D58	2020	10	Old	Yes	-11.00	0.87	7.70	-19.30	3.20	post-desal	OK	NA
D60	2020	9	Old	Yes	-10.28	0.43	8.10	-19.50	3.20	post-desal	OK	NA
D10	2021	8	Old	Yes	-10.05	1.62	8.30	-18.60	3.30	post-desal	OK	NA
D11	2021	7	Prime	No	-11.58	1.00	7.80	-19.50	3.30	post-desal	OK	NA
D29	2021	14	Old	Yes	-10.66	0.89	7.70	-19.40	3.50	post-desal	OK	NA
D30	2021	7	Prime	Yes	-11.01	0.60	7.10	-19.50	3.30	post-desal	OK	NA
D33	2021	11	Old	No	-9.83	0.73	7.80	-19.00	3.40	post-desal	OK	NA
D58	2021	9	Old	Yes	-10.89	1.46	7.80	-19.50	3.50	post-desal	OK	NA
D60	2021	10	Old	Yes	-10.73	0.58	7.90	-19.40	3.40	post-desal	OK	NA
D80	2021	5	Prime	No	-10.38	1.44	7.10	-19.00	3.30	post-desal	OK	NA
D112	2021	3	Young	No	-10.99	1.43	7.40	-19.90	3.40	post-desal	OK	NA
D92	2009	4	Young	Yes	-8.19	0.36	7.38	-17.32	3.20	transitional	OK	NA
D63	2007	4	Young	No	-8.72	0.84	6.89	-18.13	3.30	transitional	OK	NA
D62	2007	4	Young	No	-9.50	1.82	6.87	-19.06	3.20	transitional	OK	NA
D64	2007	4	Young	Yes	-8.43	-1.96	6.97	-18.56	3.30	transitional	OK	NA
D89	2007	5	Prime	No	-9.54	0.21	6.26	-19.69	3.20	transitional	OK	NA
D52	2006	4	Young	Yes	-8.76	-0.12	6.83	-18.96	3.20	pre-desal	OK	NA
D83	2009	2	Young	No	-9.87	1.23	6.34	-20.20	3.20	transitional	OK	NA
D76	2009	5	Prime	Yes	-8.14	-0.69	7.38	-18.49	3.30	transitional	OK	NA
D16	2009	3	Young	No	-7.67	1.85	7.37	-18.11	3.30	transitional	OK	NA
D91	2007	2	Young	No	-9.14	-0.71	6.37	-20.23	3.20	transitional	OK	NA
D86	2006	4	Young	Yes	-8.32	-4.38	6.60	-19.71	3.20	pre-desal	Review	Very negative d18O (-4.38); verify vs lab records
D52	2007	5	Prime	Yes	-7.79	-5.65	7.17	-17.71	3.10	transitional	Review	Most negative d18O in dataset (-5.65); verify vs lab records
D54	2007	5	Prime	No	-8.87	-4.70	7.26	-18.23	3.30	transitional	Review	Very negative d18O (-4.70); verify vs lab records
D55	2006	4	Young	No	-9.20	-3.19	6.70	-19.10	3.10	pre-desal	OK	NA
D64	2006	3	Young	Yes	-8.45	-2.77	7.06	-19.69	3.10	pre-desal	OK	NA
D67	2007	4	Young	No	-9.20	-4.79	6.61	-19.55	3.30	transitional	Review	Strongly negative d18O (-4.79)
D72	2007	3	Young	No	-9.29	-4.19	7.01	-18.78	3.20	transitional	OK	NA
D76	2007	3	Young	Yes	-8.87	-3.10	6.17	-18.82	3.10	transitional	OK	NA
D76	2008	4	Young	Yes	-9.42	-2.79	6.52	-19.27	3.10	transitional	OK	NA
D82	2008	3	Young	No	-9.52	-4.53	6.56	-19.35	3.20	transitional	Review	Strongly negative d18O (-4.53)
D86	2007	5	Prime	Yes	-8.56	-3.81	7.25	-17.17	3.20	transitional	OK	NA
D90	2007	2	Young	No	-9.53	-3.23	6.39	-19.84	3.10	transitional	OK	NA
D92	2006	3	Young	Yes	-9.71	-4.07	6.45	-20.20	3.20	pre-desal	OK	NA
D94	2007	2	Young	No	-9.12	-2.97	5.99	-19.47	3.00	transitional	OK	NA
D95	2008	3	Young	Yes	-8.89	-3.77	6.44	-19.73	3.10	transitional	OK	NA
D95	2009	4	Young	Yes	-8.80	-5.36	7.39	-17.79	3.30	transitional	Review	Very negative d18O (-5.36); verify vs lab records
")

# ── 2. Data preparation ───────────────────────────────────────────────────────
deer$d18O_group <- factor(deer$d18O_group,
                          levels = c("pre-desal", "transitional", "post-desal"),
                          ordered = TRUE)

# ── 3. Reference values ───────────────────────────────────────────────────────
# Jerusalem meteoric baseline (Goldsmith et al. 2017; Ayalon et al. 2004)
gnip_mean <- -6.3
gnip_sd   <- 0.2

# Lake Kinneret (Lev et al. 2014) - sampled 2009
kinneret_mean <- 0.33
kinneret_sd   <- 0.18

# Desalinated seawater, Hadera plant (Ganot et al. 2018)
dsw_mean <- 1.36
dsw_sd   <- 0.12

# Blended pre-desalination tap water (equal-weight average of
# Jerusalem meteoric groundwater and Lake Kinneret; no mixing
# proportions available)
tap_premix_mean <- mean(c(gnip_mean, kinneret_mean))       # -2.985
tap_premix_sd   <- sqrt((gnip_sd^2 + kinneret_sd^2) / 2)  # propagated uncertainty

# ── 4. Derived variables ──────────────────────────────────────────────────────
deer$Delta_from_meteoric   <- deer$d18O_carbonate - gnip_mean
deer$Delta_from_tap_premix <- deer$d18O_carbonate - tap_premix_mean

# ── 5. Exclusions ─────────────────────────────────────────────────────────────
deer_ok <- deer %>%
  filter(d18O_QC_flag == "OK")

deer_ok$Delta_from_meteoric   <- deer_ok$d18O_carbonate - gnip_mean
deer_ok$Delta_from_tap_premix <- deer_ok$d18O_carbonate - tap_premix_mean

cat("Total n (all):", nrow(deer), "\n")
cat("Total n (OK only):", nrow(deer_ok), "\n")
cat("\nSample counts by group (OK only):\n")
print(table(deer_ok$d18O_group))

# ── 6. Descriptive statistics ─────────────────────────────────────────────────
deer_ok %>%
  group_by(d18O_group) %>%
  summarise(
    n                     = n(),
    mean_d18O             = round(mean(d18O_carbonate), 2),
    sd_d18O               = round(sd(d18O_carbonate), 2),
    median_d18O           = round(median(d18O_carbonate), 2),
    min_d18O              = round(min(d18O_carbonate), 2),
    max_d18O              = round(max(d18O_carbonate), 2),
    mean_delta_tap_premix = round(mean(Delta_from_tap_premix), 2),
    sd_delta_tap_premix   = round(sd(Delta_from_tap_premix), 2)
  )

# ── 7. Normality testing ──────────────────────────────────────────────────────
tapply(deer_ok$d18O_carbonate, deer_ok$d18O_group, shapiro.test)

# ── 8. ANOVA and Tukey HSD ────────────────────────────────────────────────────
aov_result <- aov(d18O_carbonate ~ d18O_group, data = deer_ok)
summary(aov_result)
TukeyHSD(aov_result)

# ── 9. Linear regression ──────────────────────────────────────────────────────
lm_result <- lm(d18O_carbonate ~ Year, data = deer_ok)
summary(lm_result)

# ── 10. Desalination plant locations ─────────────────────────────────────────
plants_geo <- data.frame(
  name = c("Ashkelon", "Palmachim", "Hadera", "Sorek", "Ashdod"),
  year = c(2005, 2007, 2009, 2013, 2015),
  lon  = c(34.52282851913125, 34.71171081172423, 34.885032082906434,
           34.73294135220393, 34.685103929973295),
  lat  = c(31.63560607162189, 31.936614980905933, 32.46580067102765,
           31.943769786140766, 31.85122516459036)
)

plants <- data.frame(
  year  = c(2005, 2007, 2009, 2013, 2015),
  label = c("Ashkelon", "Palmachim", "Hadera", "Sorek", "Ashdod")
)

# ── 10. Desalination plant locations ─────────────────────────────────────────
plants_geo <- data.frame(
  name = c("Ashkelon", "Palmachim", "Hadera", "Sorek", "Ashdod"),
  year = c(2005, 2007, 2009, 2013, 2015),
  lon  = c(34.52282851913125, 34.71171081172423, 34.885032082906434,
           34.73294135220393, 34.685103929973295),
  lat  = c(31.63560607162189, 31.936614980905933, 32.46580067102765,
           31.943769786140766, 31.85122516459036)
)

plants <- data.frame(
  year  = c(2005, 2007, 2009, 2013, 2015),
  label = c("Ashkelon", "Palmachim", "Hadera", "Sorek", "Ashdod")
)

# ── 10. Desalination plant locations ─────────────────────────────────────────
plants_geo <- data.frame(
  name = c("Ashkelon", "Palmachim", "Hadera", "Sorek", "Ashdod"),
  year = c(2005, 2007, 2009, 2013, 2015),
  lon  = c(34.52282851913125, 34.71171081172423, 34.885032082906434,
           34.73294135220393, 34.685103929973295),
  lat  = c(31.63560607162189, 31.936614980905933, 32.46580067102765,
           31.943769786140766, 31.85122516459036)
)

plants <- data.frame(
  year  = c(2005, 2007, 2009, 2013, 2015),
  label = c("Ashkelon", "Palmachim", "Hadera", "Sorek", "Ashdod")
)

# ── 11. Figure 1 — Map ───────────────────────────────────────────────────────
region <- ne_countries(scale = "medium",
                       country = c("Israel", "Jordan", "Lebanon",
                                   "Syria", "Egypt", "Palestinian Territory"),
                       returnclass = "sf")

plants_sf <- st_as_sf(plants_geo, coords = c("lon", "lat"), crs = 4326)

cities <- data.frame(
  name    = c("Tel Aviv", "Jerusalem", "Haifa", "Eilat", "Beirut", "Amman"),
  lon     = c(34.7818, 35.2137, 34.9896, 34.9519, 35.5018, 35.9106),
  lat     = c(32.0853, 31.7683, 32.7940, 29.5581, 33.8938, 31.9566),
  country = c("Israel", "Israel", "Israel", "Israel", "Lebanon", "Jordan")
)

# ── Gaza Strip from GADM ─────────────────────────────────────────────────────
palestine <- gadm("PSE", level = 1, path = tempdir(), version = "4.1")
palestine_sf <- st_as_sf(palestine)

gaza_strip <- palestine_sf %>%
  filter(NAME_1 == "Gaza") %>%
  st_transform(crs = 4326)

# ── Figure ───────────────────────────────────────────────────────────────────
fig1 <- ggplot() +
  geom_sf(data = region, aes(fill = sovereignt),
          colour = "grey40", linewidth = 0.4) +
  geom_sf(data = gaza_strip,
          fill      = "#E3F2FD",
          colour    = "#1565C0",
          linewidth = 1.0) +
  scale_fill_manual(
    values = c("Israel"    = "grey95",
               "Jordan"    = "#FFF8E1",
               "Lebanon"   = "#F3E5F5",
               "Syria"     = "#E8F5E9",
               "Egypt"     = "#FBE9E7",
               "Palestine" = "#E3F2FD"),
    guide = "none"
  ) +
  annotate("text", x = 34.0, y = 33.3, label = "Mediterranean\nSea",
           size = 3, colour = "grey50", fontface = "italic") +
  annotate("text", x = 35.65, y = 31.5, label = "Dead Sea",
           size = 2.8, colour = "grey50", fontface = "italic") +
  annotate("text", x = 35.9, y = 31.2, label = "Jordan",
           size = 3.2, colour = "grey40", fontface = "italic") +
  annotate("text", x = 35.5, y = 33.6, label = "Lebanon",
           size = 3.2, colour = "grey40", fontface = "italic") +
  annotate("text", x = 34.3, y = 30.2, label = "Egypt",
           size = 3.2, colour = "grey40", fontface = "italic") +
  annotate("text", x = 34.25, y = 31.45, label = "Gaza",
           size = 2.6, colour = "grey40", fontface = "italic") +
  geom_point(data = cities, aes(x = lon, y = lat),
             shape = 21, fill = "white", colour = "grey30",
             size = 2, stroke = 0.6) +
  geom_label_repel(data = cities, aes(x = lon, y = lat, label = name),
                   size = 2.8, box.padding = 0.3, label.padding = 0.15,
                   segment.colour = "grey40", colour = "grey20",
                   fill = alpha("white", 0.8)) +
  geom_point(data = plants_geo, aes(x = lon, y = lat, colour = factor(year)),
             size = 4, alpha = 0.9, shape = 17) +
  geom_label_repel(data = plants_geo,
                   aes(x = lon, y = lat,
                       label = paste0(name, " (", year, ")"),
                       colour = factor(year)),
                   size = 3, box.padding = 0.4, label.padding = 0.2,
                   nudge_x = -0.8, direction = "y", hjust = 1,
                   segment.size = 0.5, min.segment.length = 0,
                   segment.colour = "grey40", fontface = "bold",
                   fill = alpha("white", 0.9)) +
  scale_colour_manual(
    values = c("2005" = "#E53935", "2007" = "#FB8C00",
               "2009" = "#FDD835", "2013" = "#43A047",
               "2015" = "#1E88E5"),
    name = "Commissioning\nYear"
  ) +
  annotation_scale(location = "bl", width_hint = 0.3) +
  annotation_north_arrow(location = "tl",
                         style = north_arrow_fancy_orienteering(),
                         height = unit(1.2, "cm"),
                         width  = unit(1.2, "cm")) +
  coord_sf(xlim = c(33.6, 36.2), ylim = c(29.4, 33.9)) +
  labs(x = "Longitude", y = "Latitude",
       title = "Seawater Desalination Plants along the Israeli Mediterranean Coast",
       caption = "Plant locations verified via Google Maps. Boundary data: Natural Earth / GADM.") +
  theme_classic(base_size = 12) +
  theme(
    plot.title      = element_text(hjust = 0.5, size = 11),
    plot.caption    = element_text(size = 8, colour = "grey50"),
    legend.position = "right",
    panel.border    = element_rect(colour = "black", fill = NA, linewidth = 1)
  )

ggsave("figure1_map.pdf", fig1, width = 10, height = 12, dpi = 300)


# ── 12. Figure 2a ─────────────────────────────────────────────────────────────
fig2a <- ggplot(water_refs, aes(x = source, y = mean, colour = source)) +
  geom_hline(yintercept = 0, linetype = "dotted", colour = "grey60",
             linewidth = 0.4) +
  geom_errorbar(aes(ymin = mean - sd, ymax = mean + sd),
                width = 0.15, linewidth = 0.8) +
  geom_point(size = 4) +
  scale_colour_manual(
    values = c("Jerusalem meteoric\nbaseline"         = "#795548",
               "Blended tap water\n(equal-weight)"    = "#9C27B0",
               "Lake Kinneret"                        = "#43A047",
               "Desalinated seawater\n(Hadera plant)" = "#E53935"),
    guide = "none"
  ) +
  scale_y_continuous(breaks = seq(-8, 2, by = 0.5)) +
  labs(x = NULL,
       y = expression(delta^18*O~"(\u2030 VSMOW)"),
       title = expression(delta^18*O~"of Water Sources Referenced in This Study")) +
  theme_classic(base_size = 12) +
  theme(plot.title         = element_text(hjust = 0.5, size = 12),
        axis.text.x        = element_text(size = 10),
        panel.grid.major.y = element_blank(),
        panel.border       = element_rect(colour = "black", fill = NA, linewidth = 1),
        axis.ticks.y       = element_line(colour = "black"),
        axis.ticks.length.y = unit(-0.2, "cm"))

ggsave("figure2a_water_references.pdf", fig2a, width = 7, height = 5, dpi = 300)

# ── 13. Figure 2b ─────────────────────────────────────────────────────────────
fig2b <- ggplot(deer_ok, aes(x = Year, y = d18O_carbonate)) +
  geom_vline(data = plants, aes(xintercept = year),
             linetype = "dashed", colour = "grey50", linewidth = 0.4) +
  geom_text(data = plants,
            aes(x = year, y = 2.2, label = label),
            angle = 90, hjust = 1, vjust = -0.4,
            size = 2.8, colour = "grey40") +
  geom_smooth(method = "lm", colour = "black",
              linewidth = 0.7, linetype = "solid", se = TRUE,
              fill = "grey80", alpha = 0.4) +
  geom_point(aes(colour = d18O_group), size = 3, alpha = 0.85) +
  scale_colour_manual(
    values = c("pre-desal"    = "#795548",
               "transitional" = "#FB8C00",
               "post-desal"   = "#1E88E5"),
    labels = c("Pre-desalination (2006)",
               "Transitional (2007\u20132009)",
               "Post-expansion (2020\u20132021)"),
    name = NULL
  ) +
  scale_x_continuous(
    breaks = c(2005, 2006, 2007, 2008, 2009, 2013, 2015, 2020, 2021),
    limits = c(2004.5, 2022)
  ) +
  scale_y_continuous(breaks = seq(-6, 3, by = 1),
                     limits = c(-6, 3)) +
  labs(x = "Collection Year",
       y = expression(delta^18*O[carbonate]~"(\u2030 VPDB)"),
       title = expression(delta^18*O~"in Deer Antler Carbonate Through Time")) +
  theme_classic(base_size = 12) +
  theme(legend.position     = "bottom",
        axis.text.x         = element_text(angle = 45, hjust = 1),
        plot.title          = element_text(hjust = 0.5, size = 12),
        panel.grid.major.y  = element_blank(),
        panel.border        = element_rect(colour = "black", fill = NA, linewidth = 1),
        axis.ticks.y        = element_line(colour = "black"),
        axis.ticks.length.y = unit(-0.2, "cm"))

ggsave("figure2b_d18O_timeseries.pdf", fig2b, width = 8, height = 5, dpi = 300)

# ── 14. Figure 3 ──────────────────────────────────────────────────────────────
fig3 <- ggplot(deer_ok, aes(x = d18O_group, y = d18O_carbonate, fill = d18O_group)) +
  geom_boxplot(outlier.shape = NA, alpha = 0.6, width = 0.5) +
  geom_jitter(width = 0.12, size = 2.5, alpha = 0.8, colour = "grey20") +
  scale_fill_manual(
    values = c("pre-desal"    = "#795548",
               "transitional" = "#FB8C00",
               "post-desal"   = "#1E88E5"),
    guide = "none"
  ) +
  scale_x_discrete(labels = c(
    "pre-desal"    = "Pre-desalination\n(2006)",
    "transitional" = "Transitional\n(2007\u20132009)",
    "post-desal"   = "Post-expansion\n(2020\u20132021)"
  )) +
  scale_y_continuous(breaks = seq(-6, 3, by = 0.5)) +
  labs(x = NULL,
       y = expression(delta^18*O[carbonate]~"(\u2030 VPDB)"),
       title = expression(delta^18*O~"by Desalination Period")) +
  theme_classic(base_size = 12) +
  theme(plot.title          = element_text(hjust = 0.5, size = 12),
        panel.grid.major.y  = element_blank(),
        panel.border        = element_rect(colour = "black", fill = NA, linewidth = 1),
        axis.ticks.y        = element_line(colour = "black"),
        axis.ticks.length.y = unit(-0.2, "cm"))

ggsave("figure3_d18O_boxplots.pdf", fig3, width = 6, height = 5, dpi = 300)

# ── 15. Tables ────────────────────────────────────────────────────────────────
# Table 1 — Raw isotope data (OK samples only)
table1 <- deer_ok %>%
  select(Sample_ID, Year, d18O_group, d18O_carbonate, Delta_from_tap_premix) %>%
  arrange(d18O_group, Year, Sample_ID) %>%
  mutate(
    d18O_carbonate        = ifelse(d18O_carbonate >= 0,
                                   paste0("+", formatC(d18O_carbonate, digits = 2, format = "f")),
                                   formatC(d18O_carbonate, digits = 2, format = "f")),
    Delta_from_tap_premix = ifelse(Delta_from_tap_premix >= 0,
                                   paste0("+", formatC(Delta_from_tap_premix, digits = 2, format = "f")),
                                   formatC(Delta_from_tap_premix, digits = 2, format = "f"))
  )

kable(table1, format = "latex", booktabs = TRUE, longtable = TRUE,
      escape = FALSE,
      col.names = c("Sample ID", "Year", "Group",
                    "$\\delta^{18}$O (\\textperthousand\\ VPDB)",
                    "$\\Delta$ from blended tap (\\textperthousand)"),
      align = c("l","c","l","r","r"),
      caption = "Deer antler carbonate $\\delta^{18}$O values and deviation from blended pre-desalination tap water reference by sampling period.",
      label = "tab:isotopes") %>%
  kable_styling(latex_options = c("hold_position", "repeat_header")) %>%
  add_footnote(c("Groups: pre-desal = 2006, transitional = 2007--2009, post-desal = 2020--2021.
                  Blended tap water reference = equal-weight mean of Jerusalem meteoric baseline
                  ($\\delta^{18}$O $= -6.3$\\textperthousand\\ VSMOW) and Lake Kinneret
                  ($\\delta^{18}$O $= +0.33$\\textperthousand\\ VSMOW); mean $= -2.99$\\textperthousand.
                  Samples flagged for QC review are excluded."),
               notation = "none")

# Table 2 — Descriptive statistics
stats_table <- deer_ok %>%
  group_by(d18O_group) %>%
  summarise(
    n                     = n(),
    mean_d18O             = round(mean(d18O_carbonate), 2),
    sd_d18O               = round(sd(d18O_carbonate), 2),
    median_d18O           = round(median(d18O_carbonate), 2),
    min_d18O              = round(min(d18O_carbonate), 2),
    max_d18O              = round(max(d18O_carbonate), 2),
    mean_delta_tap_premix = round(mean(Delta_from_tap_premix), 2),
    sd_delta_tap_premix   = round(sd(Delta_from_tap_premix), 2)
  ) %>%
  mutate(across(c(mean_d18O, median_d18O, min_d18O, max_d18O,
                  mean_delta_tap_premix),
                ~ ifelse(. >= 0,
                         paste0("+", formatC(., digits = 2, format = "f")),
                         formatC(., digits = 2, format = "f"))),
         sd_d18O             = formatC(sd_d18O, digits = 2, format = "f"),
         sd_delta_tap_premix = formatC(sd_delta_tap_premix, digits = 2, format = "f"),
         d18O_group = c("Pre-desalination (2006)",
                        "Transitional (2007--2009)",
                        "Post-expansion (2020--2021)"))

kable(stats_table, format = "latex", booktabs = TRUE, escape = FALSE,
      col.names = c("Group", "n",
                    "Mean $\\delta^{18}$O", "SD",
                    "Median $\\delta^{18}$O", "Min", "Max",
                    "Mean $\\Delta$ tap", "SD $\\Delta$ tap"),
      align = c("l","c","r","r","r","r","r","r","r"),
      caption = "Descriptive statistics for deer antler carbonate $\\delta^{18}$O and deviation from blended tap water reference (\\textperthousand\\ VPDB) by desalination period.",
      label = "tab:stats") %>%
  kable_styling(latex_options = "hold_position") %>%
  add_footnote(c("Samples flagged for QC review are excluded.
                  Blended tap water reference mean $= -2.99$\\textperthousand\\ VSMOW
                  (equal-weight average of Jerusalem meteoric baseline and Lake Kinneret).
                  ANOVA and Tukey HSD results reported in text."),
               notation = "none")

# =============================================================================
# End of script
# =============================================================================
